# Supplementary material for: Rabbit Haemorrhagic Disease Virus 2 (RHDV2; GI.2) in Ireland Focusing on Wild Irish Hares (Lepus timidus hibernicus): An Overview of the First Outbreaks and Contextual Review
Source: Pathogens. 2022 Feb 24;11(3):288. doi: 10.3390/pathogens11030288 (PMC8953227; doi:10.3390/pathogens11030288)
Supplement: Supplementary file 1 [file pathogens-11-00288-s001.zip]

Archive with 1 entries (1 files):
- pathogens-1524979-supplementary.pdf
